# Supplementary material for: Physiological Evaluation of Quarter Horses Undergoing Five-Month Taming Focused on Hippotherapy
Source: Animals (Basel). 2026 Jun 26;16(13):1980. doi: 10.3390/ani16131980 (PMC13360097; doi:10.3390/ani16131980)
Supplement: Supplementary file 1 [file animals-16-01980-s001.zip]

Archive with 1 entries (1 files):
- DATA ANALYSIS.xlsx
