# Supplementary material for: Physiological Evaluation of Quarter Horses Undergoing Five-Month Taming Focused on Hippotherapy
Source: Animals (Basel). 2026 Jun 26;16(13):1980. doi: 10.3390/ani16131980 (PMC13360097; doi:10.3390/ani16131980)
Supplement: Supplementary file 1 [file animals-16-01980-s001.zip › DATA ANALYSIS.xlsx]

## Sheet: FC
MONTHS		ANIMALS		FC 0		FC MIN		FC MED		FC MAX		FC FIN
1		1		38		NA		NA		NA		NA
1		2		40		NA		NA		NA		NA
1		3		48		NA		NA		NA		NA
1		4		36		NA		NA		NA		NA
1		5		42		NA		NA		NA		NA
1		6		36		NA		NA		NA		NA
1		7		44		NA		NA		NA		NA
2		1		36		38		52		104		40
2		2		36		44		67		119		46
2		3		40		41		50		88		42
2		4		36		37		46		73		38
2		5		38		46		98		185		54
2		6		42		37		79		170		46
2		7		32		35		51		101		36
3		1		32		32		37		51		32
3		2		40		34		56		72		50
3		3		32		36		53		103		42
3		4		32		32		38		59		40
3		5		40		36		58		106		51
3		6		32		45		82		150		45
3		7		40		36		61		100		52
4		1		36		38		41		54		40
4		2		36		48		57		90		50
4		3		32		37		44		63		37
4		4		34		37		41		50		37
4		5		36		30		41		79		32
4		6		28		32		37		47		33
4		7		34		42		65		100		42
5		1		42		31		47		87		37
5		2		36		35		59		97		42
5		3		32		28		47		87		33
5		4		28		30		46		79		37
5		5		30		30		50		92		33
5		6		34		33		53		118		38
5		7		42		27		82		188		44

## Sheet: THERMOGRAPHY
MOMENTS	ANIMALS	NOVEMBER	DECEMBER	JANUARY	FEBRUARY	MARCH
BEFORE	1	33.3	35.7	34.8	34.1	34.9
AFTER	1	NA	37.7	31.2	37.3	36.6
BEFORE	2	34.5	36.2	33.9	34.4	34.0
AFTER	2	NA	37.6	34.6	37.6	36.8
BEFORE	3	34.2	35.3	34.8	34.4	35.1
AFTER	3	NA	36.6	35.7	31.2	35.8
BEFORE	4	34.1	37.0	32.9	34.8	33.3
AFTER	4	NA	37.5	35.7	37.1	36.2
BEFORE	5	35.0	35.9	31.4	35.5	33.3
AFTER	5	NA	37.1	32.3	36.7	35.9
BEFORE	6	34.7	35.7	35.1	35.5	34.5
AFTER	6	NA	35.9	32.8	36.9	36.9
BEFORE	7	35.0	36.9	34.6	33.7	31.7
AFTER	7	NA	36.7	35.8	37.5	36.7

## Sheet: CORTISOL
MOMENTS	ANIMALS	NOVEMBER	DECEMBER	JANUARY	FEBRUARY	MARCH
BEFORE	1	26.7	20.7	33.7	17.0	14.7
AFTER	1	NA	25.4	28.2	20.8	18.1
BEFORE	2	13.9	21.7	17.4	22.0	20.1
AFTER	2	NA	43.3	20.8	31.3	21.6
BEFORE	3	17.6	15.4	26.6	36.2	18.9
AFTER	3	NA	34.4	25.6	28.4	14.0
BEFORE	4	28.4	28.3	22.0	35.4	20.5
AFTER	4	NA	24.8	21.2	20.1	18.5
BEFORE	5	21.7	33.1	23.4	6.90	23.8
AFTER	5	NA	16.0	15.5	12.3	32.5
BEFORE	6	21.6	16.0	16.0	15.6	15.0
AFTER	6	NA	28.0	20.8	16.5	14.8
BEFORE	7	27.8	26.0	16.4	24.2	15.6
AFTER	7	NA	22.7	16.9	24.5	18.4
